# Supplementary material for: Effect of Fire Frequency on the Flammability of Two Mediterranean Pines: Link with Needle Terpene Content
Source: Plants (Basel). 2021 Oct 12;10(10):2164. doi: 10.3390/plants10102164 (PMC8541587; doi:10.3390/plants10102164)
Supplement: Supplementary file 1 [file plants-10-02164-s001.zip]

Archive with 1 entries (1 files):
- plants-1365952-supplementary.pdf
